# Supplementary material for: Fucose Binding Cancels out Mechanical Differences between Distinct Human Noroviruses
Source: Viruses. 2023 Jun 30;15(7):1482. doi: 10.3390/v15071482 (PMC10383637; doi:10.3390/v15071482)
Supplement: Supplementary file 1 [file viruses-15-01482-s001.zip]

Archive with 1 entries (1 files):
- viruses-2377970-supplementary.pdf
